# Supplementary material for: Cardiotoxicity in Adult Patients with Relapsed or Refractory Acute Myeloid Leukemia
Source: Cancers (Basel). 2025 Jul 22;17(15):2413. doi: 10.3390/cancers17152413 (PMC12346656; doi:10.3390/cancers17152413)
Supplement: Supplementary file 1 [file cancers-17-02413-s001.zip]

Archive with 1 entries (1 files):
- cancers-3637473-supplementary.pdf
